# Supplementary material for: Dark-Pi Imaging System Permits Open-Source Label-Free Microfluidic Monitoring of Platelet Aggregation by Cellular Light Scattering
Source: Sensors (Basel). 2026 Jul 8;26(14):4326. doi: 10.3390/s26144326 (PMC13418586; doi:10.3390/s26144326)
Supplement: Supplementary file 1 [file sensors-26-04326-s001.zip]

Archive with 1 entries (1 files):
- sensors-4343886-supplementary.pdf
